# Supplementary material for: The genus Pseudolathra Casey in China: new species and new records (Coleoptera, Staphylinidae, Paederinae)
Source: Zookeys. 2013 Nov 27;(356):1–9. doi: 10.3897/zookeys.356.5979 (PMC3867107; doi:10.3897/zookeys.356.5979)
Supplement: XML Treatment for Pseudolathra bipectinata [file zookeys.356.5979-treatment3.xml]

<!DOCTYPE tp:taxon-treatment
  PUBLIC "-//TaxonX//DTD Taxonomic Treatment Publishing DTD v0 20100105//EN" "tax-treatment-NSO.dtd">
<tp:taxon-treatment xmlns:tp="http://www.plazi.org/taxpub"><tp:treatment-meta><mixed-citation publication-type="journal"><person-group><name><surname>Li</surname><given-names>Xiao-Yan</given-names></name><name><surname>Solodovnikov</surname><given-names>Alexey</given-names></name><name><surname>Zhou</surname><given-names>Hong-Zhang</given-names></name></person-group><article-title>The genus <italic>Pseudolathra</italic> Casey in China: new species and new records (Coleoptera, Staphylinidae, Paederinae)</article-title><source>Zookeys</source><day>27</day><month>11</month><year>2013</year><volume>2013</volume><issue>356</issue><fpage>1</fpage><lpage>9</lpage><pub-id pub-id-type="doi">10.3897/zookeys.356.5979</pub-id></mixed-citation></tp:treatment-meta><tp:nomenclature><tp:taxon-name>
                            <tp:taxon-name-part taxon-name-part-type="genus">Pseudolathra</tp:taxon-name-part>
                            <tp:taxon-name-part taxon-name-part-type="species">bipectinata</tp:taxon-name-part>
                            <object-id xmlns:xlink="http://www.w3.org/1999/xlink" xlink:type="simple">http://species-id.net/wiki/Pseudolathra_bipectinata</object-id>
                        </tp:taxon-name><tp:taxon-authority>Assing, 2013, first record for the territory of China</tp:taxon-authority></tp:nomenclature><tp:treatment-sec sec-type="Material examined"><title>Material examined.</title><p>4♂♂, 3♀♀, <bold>Yunnan</bold>, County Jinghong, Nabanhe Nature Reserves 730 m, 16.IV. 2009, leg. Lingzeng Meng; 1♂, 3♀♀, same data but 770 m, 6.IV.2009; 2♂♂, 3♀♀, same data but 710 m; 2♂♂, 3♀♀, same data but 730 m, 6.VI.2009; 3♂♂, 2♀♀, same data but 760 m, 6.IV.2009; 1♂, 1♀, same data but 770 m; 2♂♂, 3♀♀, same data but 800 m, 16.IV.2009; 3♂♂, 3♀♀, same data but 1110 m, 16.V.2009 (IZCAS, ZMUC).</p></tp:treatment-sec><tp:treatment-sec sec-type="Comments"><title>Comments.</title><p><italic><tp:taxon-name>Pseudolathra bipectinata</tp:taxon-name></italic> is illustrated and its distribution mapped in <xref ref-type="bibr" rid="B2">Assing (2013</xref>: figures 17–23, map 3). It was previously known only from Laos. The above specimens collected at altitudes between 200 and ca. 1000 m in southern China represent a new county record.</p></tp:treatment-sec><ref-list><ref id="B2"><mixed-citation xmlns:xlink="http://www.w3.org/1999/xlink" xlink:type="simple"><person-group><name name-style="western"><surname>Assing</surname><given-names>V</given-names></name></person-group> (<year>2013</year>) <article-title>A revision of <italic>Pseudolathra</italic> of the East Palaearctic and Oriental region. II. Six new species and additional records, with notes on some New World species (Coleoptera: Staphylinidae: Paederinae).</article-title><source>Linzer Biologische Beiträge</source><volume>45</volume>(<issue>1</issue>): <fpage>205</fpage>-<lpage>227</lpage>.</mixed-citation></ref></ref-list></tp:taxon-treatment>
