# Supplementary material for: The genus Pseudolathra Casey in China: new species and new records (Coleoptera, Staphylinidae, Paederinae)
Source: Zookeys. 2013 Nov 27;(356):1–9. doi: 10.3897/zookeys.356.5979 (PMC3867107; doi:10.3897/zookeys.356.5979)
Supplement: XML Treatment for Pseudolathra pulchella [file zookeys.356.5979-treatment5.xml]

<!DOCTYPE tp:taxon-treatment
  PUBLIC "-//TaxonX//DTD Taxonomic Treatment Publishing DTD v0 20100105//EN" "tax-treatment-NSO.dtd">
<tp:taxon-treatment xmlns:tp="http://www.plazi.org/taxpub"><tp:treatment-meta><mixed-citation publication-type="journal"><person-group><name><surname>Li</surname><given-names>Xiao-Yan</given-names></name><name><surname>Solodovnikov</surname><given-names>Alexey</given-names></name><name><surname>Zhou</surname><given-names>Hong-Zhang</given-names></name></person-group><article-title>The genus <italic>Pseudolathra</italic> Casey in China: new species and new records (Coleoptera, Staphylinidae, Paederinae)</article-title><source>Zookeys</source><day>27</day><month>11</month><year>2013</year><volume>2013</volume><issue>356</issue><fpage>1</fpage><lpage>9</lpage><pub-id pub-id-type="doi">10.3897/zookeys.356.5979</pub-id></mixed-citation></tp:treatment-meta><tp:nomenclature><tp:taxon-name>
                            <tp:taxon-name-part taxon-name-part-type="genus">Pseudolathra</tp:taxon-name-part>
                            <tp:taxon-name-part taxon-name-part-type="species">pulchella</tp:taxon-name-part>
                            <object-id xmlns:xlink="http://www.w3.org/1999/xlink" xlink:type="simple">http://species-id.net/wiki/Pseudolathra_pulchella</object-id>
                        </tp:taxon-name><tp:taxon-authority>(Kraatz, 1859)</tp:taxon-authority></tp:nomenclature><tp:treatment-sec sec-type="Material examined"><title>Material examined.</title><p><bold>Hainan</bold>, 3♂♂, 5♀♀, Qiongzhong City, Limu Shan 600 m, 15.V.2007, leg. Zongyi Zhao; 1♀, Lishui, Diaoluo Shan (light trap, <named-content xmlns:xlink="http://www.w3.org/1999/xlink" content-type="dwc:verbatimCoordinates" xlink:type="simple">18.66N, 109.93E</named-content>) 60 m, 24.III.2007, leg. Hongliang Shi and Feng Yuan; 3♂♂, 2♀♀, <bold>Guangdong</bold>, Cheba Shan, Nature Reserve Conservation Zone, 370 m, 22-26.VII.2008, leg. Zhuo Yang (IZCAS, ZMUC).</p></tp:treatment-sec><tp:treatment-sec sec-type="Comments"><title>Comments.</title><p>The morphology of <italic><tp:taxon-name>Pseudolathra pulchella</tp:taxon-name></italic> was redescribed by <xref ref-type="bibr" rid="B1">Assing (2012)</xref>; an updated distribution map was provided by <xref ref-type="bibr" rid="B2">Assing (2013)</xref>. The above specimens represent new province records from Hainan and Guangdong.</p></tp:treatment-sec><ref-list><ref id="B1"><mixed-citation xmlns:xlink="http://www.w3.org/1999/xlink" xlink:type="simple"><person-group><name name-style="western"><surname>Assing</surname><given-names>V</given-names></name></person-group> (<year>2012</year>) <article-title>The <italic>Pseudolathra</italic> species of the East Palaearctic and the Oriental regions.</article-title><source>Beiträge zur Entomologie</source><volume>62</volume>(<issue>2</issue>): <fpage>299</fpage>-<lpage>330</lpage>.</mixed-citation></ref><ref id="B2"><mixed-citation xmlns:xlink="http://www.w3.org/1999/xlink" xlink:type="simple"><person-group><name name-style="western"><surname>Assing</surname><given-names>V</given-names></name></person-group> (<year>2013</year>) <article-title>A revision of <italic>Pseudolathra</italic> of the East Palaearctic and Oriental region. II. Six new species and additional records, with notes on some New World species (Coleoptera: Staphylinidae: Paederinae).</article-title><source>Linzer Biologische Beiträge</source><volume>45</volume>(<issue>1</issue>): <fpage>205</fpage>-<lpage>227</lpage>.</mixed-citation></ref></ref-list></tp:taxon-treatment>
