# Supplementary material for: The genus Pseudolathra Casey in China: new species and new records (Coleoptera, Staphylinidae, Paederinae)
Source: Zookeys. 2013 Nov 27;(356):1–9. doi: 10.3897/zookeys.356.5979 (PMC3867107; doi:10.3897/zookeys.356.5979)
Supplement: XML Treatment for Pseudolathra regularis [file zookeys.356.5979-treatment6.xml]

<!DOCTYPE tp:taxon-treatment
  PUBLIC "-//TaxonX//DTD Taxonomic Treatment Publishing DTD v0 20100105//EN" "tax-treatment-NSO.dtd">
<tp:taxon-treatment xmlns:tp="http://www.plazi.org/taxpub"><tp:treatment-meta><mixed-citation publication-type="journal"><person-group><name><surname>Li</surname><given-names>Xiao-Yan</given-names></name><name><surname>Solodovnikov</surname><given-names>Alexey</given-names></name><name><surname>Zhou</surname><given-names>Hong-Zhang</given-names></name></person-group><article-title>The genus <italic>Pseudolathra</italic> Casey in China: new species and new records (Coleoptera, Staphylinidae, Paederinae)</article-title><source>Zookeys</source><day>27</day><month>11</month><year>2013</year><volume>2013</volume><issue>356</issue><fpage>1</fpage><lpage>9</lpage><pub-id pub-id-type="doi">10.3897/zookeys.356.5979</pub-id></mixed-citation></tp:treatment-meta><tp:nomenclature><tp:taxon-name>
                            <tp:taxon-name-part taxon-name-part-type="genus">Pseudolathra</tp:taxon-name-part>
                            <tp:taxon-name-part taxon-name-part-type="species">regularis</tp:taxon-name-part>
                            <object-id xmlns:xlink="http://www.w3.org/1999/xlink" xlink:type="simple">http://species-id.net/wiki/Pseudolathra_regularis</object-id>
                        </tp:taxon-name><tp:taxon-authority>(Sharp, 1889)</tp:taxon-authority></tp:nomenclature><tp:treatment-sec sec-type="Specimens examined"><title>Specimens examined.</title><p>3♀♀, 2♂♂, <bold>Beijing</bold>, Haidian, Yingtaogou, 19.V.1997, leg. Haisheng Zhou; 1♂, Changping, 20.X. 1988, leg. Huiying Wang; 1♀, Haidian, Qionglongqiao, 15.V.1997, leg. Haisheng Zhou; 1♀, Haidian, Jiufeng, 3.VII.1997, leg. Haisheng Zhou; 1♀, Haidian, Anheqiao, 13.VI.1996, leg. Haisheng Zhou (IZCAS, ZMUC).</p></tp:treatment-sec><tp:treatment-sec sec-type="Comments"><title>Comments.</title><p>Previously, this species was known from Japan, and from the southern and western parts of China (Jiangsu, Yunnan, Shaanxi, and Sichuan) (<xref ref-type="bibr" rid="B1">Assing 2012</xref>, <xref ref-type="bibr" rid="B2">2013</xref>). The above material expands the known distribution of <italic><tp:taxon-name>Pseudolathra regularis</tp:taxon-name></italic> to northern China.</p></tp:treatment-sec><ref-list><ref id="B1"><mixed-citation xmlns:xlink="http://www.w3.org/1999/xlink" xlink:type="simple"><person-group><name name-style="western"><surname>Assing</surname><given-names>V</given-names></name></person-group> (<year>2012</year>) <article-title>The <italic>Pseudolathra</italic> species of the East Palaearctic and the Oriental regions.</article-title><source>Beiträge zur Entomologie</source><volume>62</volume>(<issue>2</issue>): <fpage>299</fpage>-<lpage>330</lpage>.</mixed-citation></ref><ref id="B2"><mixed-citation xmlns:xlink="http://www.w3.org/1999/xlink" xlink:type="simple"><person-group><name name-style="western"><surname>Assing</surname><given-names>V</given-names></name></person-group> (<year>2013</year>) <article-title>A revision of <italic>Pseudolathra</italic> of the East Palaearctic and Oriental region. II. Six new species and additional records, with notes on some New World species (Coleoptera: Staphylinidae: Paederinae).</article-title><source>Linzer Biologische Beiträge</source><volume>45</volume>(<issue>1</issue>): <fpage>205</fpage>-<lpage>227</lpage>.</mixed-citation></ref></ref-list></tp:taxon-treatment>
